# Supplementary material for: Taxonomy of Platypterygius campylodon and the diversity of the last ichthyosaurs
Source: PeerJ. 2016 Oct 20;4:e2604. doi: 10.7717/peerj.2604 (PMC5075704; doi:10.7717/peerj.2604)
Supplement: Data S1 [file peerj-04-2604-s002.txt]

	Tooth_size	Crown_shape	Crown_rel_size	Symphysis	Snout_depth	Sclerotic_ap	Wear
Ophthalmosaurus_icenicus	37.3	1.66064257	0.164284091	53.05	0.54	71.1	NA
Ophthalmosaurus_natans	29	2.351738241	0.14375	NA	0.54	100	NA
Mollesaurus_perialus	20	NA	0.078125	NA	NA	70.6	NA
Acamptonectes_densus	NA	2.662068966	0.168540552	NA	0.445933014	NA	NA
Brachypterygius_extremus	53.4	1.543985637	0.259378349	NA	0.8	NA	NA
Aegirosaurus_leptospondylus	26	1.395348837	NA	NA	0.62	32.76	1.5
Sveltonectes_insolitus	19	2.856285714	0.11627907	50.6	0.47	34.4	1.2
Simbirskiasaurus_birjukovi	NA	1.912621359	0.255512322	NA	NA	NA	2
Platypterygius_australis	55	1.653543307	0.308510638	40	0.484549356	31.5	NA
Pervushovisaurus_bannovkensis	60	1.491525424	NA	NA	NA	NA	NA
Platypterygius_hercynicus	50	1.512605042	0.21686747	51.73076923	NA	NA	NA
Platypterygius_americanus	NA	1.638418079	0.232	50.8	0.433384615	51	NA
Platypterygius_sachicarum	40	1.53	NA	55.67567568	0.496216216	NA	2.3
Sisteronia_seeleyi	33.8	1.754098361	0.201342282	NA	NA	NA	1.7
Platypterygius_sp_Fr	55	1.908925319	NA	NA	NA	NA	2.4
Pervushovisaurus_campylodon	64.842	1.503111388	NA	NA	NA	NA	2.52
